# Supplementary material for: In-Silico Characterization of Estrogen Reactivating β-Glucuronidase Enzyme in GIT Associated Microbiota of Normal Human and Breast Cancer Patients
Source: Genes (Basel). 2022 Aug 27;13(9):1545. doi: 10.3390/genes13091545 (PMC9498756; doi:10.3390/genes13091545)
Supplement: Supplementary file 1 [file genes-13-01545-s001.zip]

Archive with 1 entries (1 files):
- genes-1882403-supplementary.pdf
